# Supplementary material for: How Do Hunters Hunt Wild Boar? Survey on Wild Boar Hunting Methods in the Federal State of Lower Saxony
Source: Animals (Basel). 2021 Sep 10;11(9):2658. doi: 10.3390/ani11092658 (PMC8468578; doi:10.3390/ani11092658)
Supplement: Supplementary file 1 [file animals-11-02658-s001.zip]

Archive with 1 entries (1 files):
- animals-1326166-supplementary.pdf
